# Supplementary material for: Effects of Land-Use Conversion from Double Rice Cropping to Vegetables on Methane and Nitrous Oxide Fluxes in Southern China
Source: PLoS One. 2016 May 19;11(5):e0155926. doi: 10.1371/journal.pone.0155926 (PMC4872995; doi:10.1371/journal.pone.0155926)
Supplement: S1 Dataset — (XLSX) [file pone.0155926.s001.xlsx]

## Sheet:  Fluxes and water depth
		Date	Water depth of the rice paddy fields	CH4 fluxes	se	CH4 fluxes	se		Date	N2O fluxes	se	N2O fluxes	se	N2O fluxes	se	N2O fluxes	se
			cm	mg C m-2 h-1		mg C m-2 h-1				μg N m-2 h-1		μg N m-2 h-1		μg N m-2 h-1		μg N m-2 h-1
				Paddy		Vegetable				R-F		R-NF		V-F		V-NF
		2012-05-30	0	0.0676094	0.036704	0.378762	0.163959		2012-05-30	18.01	4.78917	16.058	2.13792	21.9545	15.1388	30.5046	8.24875
		2012-06-04	0	1.7215	1.41278	1.49299	1.05152		2012-06-04	8.40952	1.59659	4.62384	1.11538	4.30494	1.22377	5.34232	0.72221
		2012-06-07	0	1.49828	0.943412	1.9376	0.908332		2012-06-07	-15.9592	8.17395	-16.0856	10.6857	-17.9401	9.0641	-21.9832	13.6619
		2012-06-10	0	0.874568	0.926135	2.74775	1.14853		2012-06-10	-33.0489	20.0393	-6.77494	5.00311	-10.3177	5.7443	-0.37915	5.71412
		2012-06-13	0	2.2858	0.596331	0.143113	0.0793411		2012-06-13	-3.50342	5.8081	-6.84885	5.91911	-17.7709	12.4424	-0.12327	4.26537
		2012-06-17	0	0.0868206	0.0312575	-0.00649366	0.00580583		2012-06-17	-12.3797	50.3442	-18.1353	19.2734	-34.098	33.0191	23.6375	39.7368
		2012-07-15	0	-0.00275355	0.0104732	0.0643926	0.0482577		2012-07-15	17.9064	4.33616	30.7517	15.0553	30.0769	3.67399	67.5093	34.3709
		2012-07-24	0	0.0951705	0.0685745	0.0643926	0.0545531		2012-07-24	76.5154	23.9327	52.2863	7.36031	49.6672	18.878	63.3256	18.9186
		2012-07-26	0	0.00666184	0.0153058	-0.00947433	0.00886443		2012-07-26	10.5965	2.63332	19.1702	9.64997	17.6956	3.40526	37.6743	10.8067
		2012-07-31	3.1375	0.0155069	0.0127731	0.00782835	0.0115617		2012-07-31	52.48	30.0898	27.7677	12.5548	75.5645	10.319	75.4972	11.7192
		2012-08-01	2.3125	0.133622	0.0509925	0.0383418	0.00677683		2012-08-01	3.36049	0.53506	-2.57353	2.75403	59.7744	19.3625	112.997	27.8017
		2012-08-03	2.3125	7.82939	4.25194	0.305589	0.142711		2012-08-03	3.56121	3.22689	-0.00852	2.43777	788.943	244.982	286.05	96.9201
		2012-08-04	9.0625	11.8976	5.29761	0.0563384	0.0119792		2012-08-04	0.65385	4.20262	-4.22859	1.02922	485.024	41.6553	184.836	59.2379
		2012-08-05	7.125	14.0619	3.90664	0.443541	0.37261		2012-08-05	2.25383	1.37826	-2.14964	4.42738	196.608	37.8447	53.926	27.903
		2012-08-06	7.5625	20.8753	5.48049	0.488048	0.354712		2012-08-06	0.86874	2.27773	-3.06361	1.10535	299.399	18.126	84.3637	22.494
		2012-08-09	9.5625	31.6489	3.06365	0.0239632	0.0532186		2012-08-09	1.21934	3.56771	-3.93027	2.04921	496.094	82.8038	149.29	79.0111
		2012-08-11	7.0625	15.8044	3.78417	0.0172212	0.00819147		2012-08-11	-1.09016	2.85319	1.71848	4.83535	1036.04	186.765	507.971	302.804
		2012-08-12	3.6875	22.4313	3.56415	-0.00112823	0.0201996		2012-08-12	-7.23921	1.57057	-2.4604	3.73657	427.528	124.386	222.926	119.047
		2012-08-13	5.625	23.8788	2.40356	0.00826575	0.0208865		2012-08-13	-5.10016	2.7674	-10.1124	6.63959	428.968	26.1595	230.869	91.995
		2012-08-16	6.875	23.5832	3.28083	-0.00693718	0.0138111		2012-08-16	-4.41976	0.8173	-3.99151	3.48509	501.305	90.2168	118.518	18.1792
		2012-08-19	6.0625	29.3814	3.84573	0.0240353	0.00979788		2012-08-19	1.12996	3.00773	-2.8764	3.69874	366.383	9.27889	108.145	27.0594
		2012-08-22	0.75	30.2272	4.59929	-0.0171085	0.00925341		2012-08-22	6.5944	5.83318	1.16194	1.61235	152.698	17.9931	148.311	41.8698
		2012-08-26	4.0625	20.2195	4.67275	-0.0594925	0.00997998		2012-08-26	2.69498	2.00894	1.96673	1.52931	78.3924	15.1894	91.2848	28.5284
		2012-08-27	2.85	19.6722	3.99819	0.00212609	0.0315739		2012-08-27	-0.99403	1.90983	-5.27323	4.09353	57.2474	9.80287	53.6399	6.96123
		2012-08-28	1.7625	22.2632	4.68476	-0.00288035	0.00726292		2012-08-28	-1.13376	3.33112	-0.60089	2.24388	54.4421	7.55179	57.004	5.64044
		2012-08-31	0.625	14.2351	5.70133	0.0150881	0.00985632		2012-08-31	-2.01469	4.07684	-2.14657	3.94309	41.5348	8.52412	52.8825	9.32653
		2012-09-03	0	3.79035	3.14472	-0.0244731	0.0234112		2012-09-03	3.56903	3.73478	-1.88096	4.33673	21.6703	30.4194	39.5646	5.81858
		2012-09-06	5.6125	2.6078	1.3658	0.0189605	0.0125185		2012-09-06	-3.14603	6.61727	0.28943	1.94857	244.684	52.3308	37.8667	9.70113
		2012-09-10	0	6.26018	4.56821	-0.0317921	0.0171922		2012-09-10	7.33714	2.74717	-2.94206	1.27992	98.5171	13.712	34.2001	10.7209
		2012-09-13	0	2.85143	1.89801	0.0478872	0.0156504		2012-09-13	6.36	1.75188	1.27061	2.24769	218.711	70.9085	7.83436	6.83991
		2012-09-16	0	2.01471	1.36662	-0.0210569	0.0107706		2012-09-16	1.568	6.11776	29.5208	21.7237	218.959	95.1666	41.5168	26.6314
		2012-09-20	0	2.25394	1.5126	0.015337	0.0273654		2012-09-20	-0.34365	3.98353	0.57158	4.00796	21.9272	9.71813	16.8313	6.90338
		2012-09-26	0	4.38752	2.99882	0.00433027	0.00828324		2012-09-26	51.5475	8.27526	32.2553	14.4028	91.1756	14.2288	21.9945	13.4366
		2012-10-04	0	0.289627	0.198086	0.0303649	0.106939		2012-10-04	41.168	35.5088	-3.38083	11.4319	-31.7505	42.6866	87.7741	40.2556
		2012-10-11	0	-0.005336	0.0145693	-0.0136278	0.00621397		2012-10-11	6.92244	2.26816	9.40728	5.69313	18.5672	1.59779	-22.6502	16.8636
		2012-10-15	0	-0.0168316	0.0170835	0.0144143	0.0123329		2012-10-15	11.9782	5.46558	9.53886	3.45584	14.8596	2.71927	11.1063	2.44675
		2012-10-18	0	0.0150066	0.00930403	-0.00630182	0.0157506		2012-10-18	4.104	0.67458	-1.56056	2.30867	23.9201	1.75579	10.1171	3.81643
		2012-10-24	0	0.078573	0.021008	0.0154291	0.0182673		2012-10-24	10.6889	4.70594	8.05782	5.01254	7.47587	0.9686	8.4837	2.88137
		2012-10-31	0	0.0147988	0.0103481	-0.017512	0.0124001		2012-10-31	10.4909	2.05985	3.40953	1.11392	47.0682	14.064	10.2564	0.91793
		2012-11-02	0	0.00199058	0.0110867	-0.01049	0.0114147		2012-11-02	3.81618	0.76911	2.71965	0.65724	15.9994	5.39555	2.17209	1.38205
		2012-11-04	0	0.0104573	0.0130405	-0.0119845	0.0152766		2012-11-04	2.3442	12.2256	42.3807	47.4089	53.5696	23.2402	58.5742	35.5272
		2012-11-12	0	0.01761	0.0119673	-0.0200298	0.0116172		2012-11-12	12.5191	8.40531	38.5699	41.7581	448.878	70.7751	218.325	98.3619
		2012-11-18	0	-0.00712599	0.00312182	-0.00116138	0.00257839		2012-11-18	9.31522	1.70898	4.42512	1.67669	306.714	89.1522	96.6939	20.8604
		2012-11-25	0	0.0042955	0.00154923	0.000373909	0.00842569		2012-11-25	6.34158	1.26962	2.16279	0.82814	306.932	98.5324	21.1939	25.0987
		2012-12-04	0	0.00961521	0.0210538	-0.0103752	0.0132416		2012-12-04	25.7104	12.4871	-1.02442	1.64362	946.617	281.605	451.559	121.943
		2012-12-14	0	-0.00126537	0.0150432	0.00270306	0.0102413		2012-12-14	38.9829	5.21108	17.7437	4.67636	287.095	83.6572	13.8326	4.7186
		2012-12-25	0	0.00443234	0.00473248	0.0126565	0.0122367		2012-12-25	40.7366	23.1263	7.43425	1.74301	38.7051	33.5551	19.4053	7.30895
		2013-01-06	0	0.0062902	0.0113121	-0.0067408	0.0044366		2013-01-06	5.99546	2.28841	-0.49145	0.65238	42.0382	10.2891	19.2575	8.42139
		2013-01-17	0	0.0107866	0.00200374	0.00612902	0.000774691		2013-01-17	14.4041	6.07446	-8.22295	4.87527	132.813	23.4914	15.0531	4.40206
		2013-01-26	0	0.00503299	0.0113461	0.0050935	0.00728006		2013-01-26	11.5466	3.86987	1.31974	5.31161	108.99	37.0417	8.42026	2.69337
		2013-02-04	0	0.00492702	0.0130941	-0.015941	0.00369574		2013-02-04	-3.84963	5.07985	-3.22305	3.12077	165.492	41.9084	5.41321	5.42096
		2013-02-17	0	0.0926253	0.047078	-0.0054714	0.00414758		2013-02-17	5.66476	3.20851	5.31844	2.17928	81.02	8.65447	4.69256	0.92267
		2013-02-28	0	0.0460463	0.013539	0.13937	0.151491		2013-02-28	7.67522	1.0435	7.76436	2.8495	243.025	59.4113	4.00138	1.21443
		2013-03-10	0	-0.0114166	0.00709229	0.00204568	0.00624971		2013-03-10	5.06755	1.05151	2.95465	0.20718	47.0933	7.20537	9.93361	4.56243
		2013-03-21	0	-0.0494988	0.0104306	0.0290457	0.0170186		2013-03-21	12.7939	3.11534	1.64479	3.60038	13.669	4.15232	24.6565	13.0627
		2013-03-30	0	0.0281425	0.0115538	-0.000680644	0.00872838		2013-03-30	2.07955	2.24995	0.7064	1.69052	180.197	26.8976	114.346	30.9318
		2013-04-08	0	0.0899385	0.0201224	0.0211564	0.00581998		2013-04-08	4.77364	3.14322	0.53678	0.83452	181.73	58.8709	5.9259	1.80015
		2013-04-10	0	0.0566724	0.0201158	0.000591387	0.0108372		2013-04-10	8.73696	8.05619	8.88105	4.34665	149.847	42.3172	32.139	27.7821
		2013-04-13	0	0.0402441	0.0409097	0.00415408	0.00502743		2013-04-13	21.4324	1.6322	15.3791	2.71577	139.054	54.0688	8.09611	1.63081
		2013-04-17	0	-0.00771971	0.0173759	-0.0277145	0.00769837		2013-04-17	12.7814	2.3283	3.22022	2.02774	45.6382	13.7379	4.40465	1.37234
		2013-04-21	0	0.0141	0.0220277	0.0285015	0.0301987		2013-04-21	12.6271	12.0294	2.50651	1.3112	415.509	96.6809	126.872	47.7804
		2013-04-25	4.7125	0.00475812	0.0103188	-0.0194495	0.0059533		2013-04-25	118.099	27.6575	26.0927	10.2972	321.164	44.6085	61.5063	11.5653
		2013-04-26	3.8375	0.0158298	0.0256718	0.0107923	0.00798489		2013-04-26	269.195	134.035	62.9857	35.8262	101.465	46.7914	25.3562	14.1885
		2013-04-27	3.0125	0.0287192	0.0172518	-0.0114372	0.014231		2013-04-27	9.44978	2.14008	2.8784	4.14213	232.033	52.9001	118.611	36.7056
		2013-04-28	2.2	0.0925299	0.0176848	0.00177916	0.0113077		2013-04-28	6.3704	1.51842	2.90749	0.63068	147.317	60.6402	27.7178	9.53159
		2013-04-30	6.3375	0.751806	0.164134	-0.022601	0.00688811		2013-04-30	12.2093	4.54268	3.67502	4.55239	378.449	94.4617	103.354	21.1409
		2013-05-04	4.025	4.82113	0.926204	-0.0177741	0.00746369		2013-05-04	9.1991	4.02918	1.32588	3.58241	301.361	126.313	65.9717	24.6796
		2013-05-05	3.2375	5.80329	0.836498	-0.0204791	0.00851181		2013-05-05	-1.79059	1.76234	9.54998	0.81816	107.483	44.4147	22.9364	3.47076
		2013-05-06	2.875	8.63403	0.979435	-0.0541702	0.0123925		2013-05-06	-0.08005	4.53051	-2.46605	0.31926	137.954	47.6821	31.7156	14.2608
		2013-05-07	2.44375	7.02247	0.568922	-0.0863941	0.012206		2013-05-07	-0.61192	3.73938	12.781	6.38804	60.312	16.995	20.6643	5.31378
		2013-05-11	4.3125	12.5766	2.69446	-0.0357687	0.00419		2013-05-11	-11.9379	5.91437	6.63986	3.95474	1810.92	366.032	500.151	181.02
		2013-05-15	4.1625	14.2335	2.70946	-0.000304391	0.025818		2013-05-15	7.91424	2.08365	-1.83204	2.21749	374.197	80.9631	37.4117	10.4027
		2013-05-20	4.125	15.1694	1.07343	0.011551	0.016591		2013-05-20	10.9579	6.78674	23.8251	18.2716	508.812	159.979	84.4205	23.5304
		2013-05-23	4.075	13.954	3.16062	-0.0202191	0.0535808		2013-05-23	26.825	5.89885	-0.47549	6.26569	340.991	80.0694	51.2701	7.60563
		2013-05-25	2.75	20.8469	3.5114	-0.0131823	0.0642476		2013-05-25	5.09127	1.03008	3.11712	1.11637	234.274	100.091	9.62977	2.29919
		2013-05-27	3.7375	18.8993	3.47147	-0.0366798	0.0219162		2013-05-27	6.5875	0.47147	4.93488	1.82263	417.12	123.758	69.6583	23.8206
		2013-05-28	3.2125	23.0145	4.79843	0.0131204	0.0569008		2013-05-28	-1.17346	4.03032	-3.86005	3.23186	186.334	46.0309	227.306	53.3512
		2013-05-31	1.5625	21.4554	1.03175	-0.0110474	0.00689763		2013-05-31	7.39144	1.4462	5.49162	1.26584	69.1537	19.3013	51.7871	11.3926
		2013-06-03	1.7375	19.3361	6.20828	-0.0558302	0.0386782		2013-06-03	9.89154	4.87255	6.46149	6.52235	311.621	30.4249	333.505	85.1307
		2013-06-07	2.6375	7.47989	2.64195	-0.0173819	0.02615		2013-06-07	21.1353	2.81601	9.33441	3.8035	28.0464	7.39959	16.2275	5.27256
		2013-06-11	0	8.97144	4.78853	-0.0782977	0.0612553		2013-06-11	9.53821	5.3838	8.68459	2.3687	156.298	34.2407	331.302	79.6194
		2013-06-15	0	9.36213	5.19503	-0.0601341	0.0159638		2013-06-15	36.5103	10.896	16.587	8.40323	130.321	23.8395	104.827	20.3604
		2013-06-19	0	0.250351	0.0987209	-0.00810989	0.0136468		2013-06-19	27.2442	3.19138	10.484	2.95178	73.799	5.78264	35.9977	4.84092
		2013-06-22	0	0.520218	0.249786	-0.0403904	0.0149467		2013-06-22	13.1437	5.02128	10.1271	3.67273	70.8562	5.98935	16.3716	1.14353
		2013-06-23	0	0.511108	0.290922	-0.00586775	0.00928606		2013-06-23	10.9506	1.65093	7.84843	2.94064	115.268	15.3111	17.5788	6.69835
		2013-06-24	0	0.500352	0.332937	-0.00983546	0.00547146		2013-06-24	10.8984	3.43483	18.7791	7.33945	56.5156	12.6276	4.60679	1.73569
		2013-06-25	0	0.225233	0.173664	0.00340133	0.0164536		2013-06-25	21.237	6.16143	9.52216	1.10695	32.1937	10.085	6.43372	1.20989
		2013-06-28	0	0.0141855	0.0225347	0.00437138	0.0215749		2013-06-28	19.0233	3.69211	14.5787	2.78681	35.9357	8.33295	9.36978	0.50733
		2013-07-01	0	0.0787348	0.0290123	-0.0376999	0.0106408		2013-07-01	23.6262	5.75214	8.55736	1.03201	90.0167	18.7232	33.8093	11.0818
		2013-07-04	0	0.0168354	0.122253	-0.0201782	0.0270731		2013-07-04	10.428	2.90458	12.1615	3.01369	14.5892	4.39504	10.7149	3.28274
		2013-07-16	0	0.346702	0.239293	-0.0202399	0.0230893		2013-07-16	10.577	2.47538	6.38468	0.64988	218.977	14.7847	80.7232	6.00534
		2013-07-23	0	0.0768806	0.0407193	0.0469229	0.0235934		2013-07-23	14.9695	8.3069	6.12069	0.6365	220.748	14.7585	80.7878	6.00526

## Sheet: Seasonal average CH4 fluxes
		CH4 fluxes	se	CH4 fluxes	se	CH4 fluxes	se	CH4 fluxes	se
		mg C m-2 h-1		mg C m-2 h-1		mg C m-2 h-1		mg C m-2 h-1
		RF		RNF		VF		V-F
	Season 1	11.3513	3.17824	8.8142	1.39901	0.0125	0.00867	0.06825	0.05317
	Season 2	0.00253	0.00458	0.01788	0.00988	-0.00157	0.00526	0.02401	0.02171
	Season 3	5.64175	1.16441	6.31422	0.85435	-0.02063	0.01019	-0.01187	0.00545

## Sheet: Cumulative emissions
	Days after conversion	Cumulative CH4	Cumulative CH4	Cumulative CH4	Cumulative CH4	Cumulative N2O	Cumulative N2O	Cumulative N2O	Cumulative N2O
	Day	Kg C ha-1	Kg C ha-1	Kg C ha-1	Kg C ha-1	Kg C ha-1	Kg C ha-1	Kg C ha-1	Kg C ha-1
		RF	RNF	VF	VNF	RF	RNF	VF	VNF
	0	0.08628	0.01576	0.0364	0.00531	0.07423	0.05492	0.08715	0.1088
	1	0.13518	0.03101	0.0428	0.01733	0.07504	0.0543	0.1015	0.13592
	3	4.15986	1.67556	0.09999	0.18935	0.07672	0.05399	0.39269	0.25246
	4	7.79085	3.7554	0.10916	0.20723	0.07688	0.05297	0.5091	0.29682
	5	11.8762	6.41974	0.13463	0.39467	0.07742	0.05246	0.55628	0.30976
	6	18.4948	9.82127	0.19515	0.5684	0.07763	0.05172	0.62814	0.33001
	9	43.2892	25.43	0.2488	0.77202	0.07842	0.0491	0.93812	0.42191
	11	55.6387	32.0554	0.25084	0.78813	0.07818	0.04925	1.37062	0.6227
	12	62.0241	36.437	0.24374	0.79469	0.07644	0.04866	1.47323	0.6762
	13	68.5474	41.3755	0.24453	0.79787	0.07522	0.04623	1.57618	0.73161
	16	87.976	56.0485	0.23242	0.81095	0.07187	0.04189	1.91976	0.84391
	19	107.705	75.8452	0.223	0.84194	0.07135	0.03955	2.21594	0.92426
	22	131.738	94.9342	0.20555	0.8545	0.07479	0.03942	2.37717	1.0214
	26	155.918	116.78	0.14767	0.82868	0.07878	0.04102	2.47917	1.12957
	27	159.897	122.245	0.14752	0.82985	0.07854	0.03975	2.49291	1.14244
	28	165.64	127.187	0.14259	0.83339	0.07827	0.03961	2.50598	1.15612
	31	177.55	139.63	0.13851	0.85057	0.07703	0.03843	2.53898	1.19519
	34	183.415	144.236	0.12541	0.84742	0.07826	0.03701	2.55935	1.22687
	37	186.362	145.613	0.12392	0.85537	0.07761	0.0367	2.682	1.25454
	41	192.093	149.271	0.0995	0.85529	0.08088	0.03504	2.8292	1.28869
	44	195.527	151.579	0.09641	0.88317	0.08569	0.03494	2.95782	1.30066
	47	197.387	153.022	0.09082	0.88856	0.08797	0.04942	3.11541	1.32247
	51	199.314	155.25	0.07484	0.90779	0.08833	0.06039	3.20739	1.34751
	57	202.775	161.865	0.07236	0.93595	0.13142	0.08783	3.29714	1.37609
	65	205.686	166.951	0.30119	0.77998	0.23735	0.11127	3.349	1.48936
	72	206.075	166.968	0.42735	0.67138	0.28575	0.11787	3.35034	1.53081
	76	206.072	166.947	0.42305	0.68317	0.29543	0.12698	3.36594	1.52932
	79	206.092	166.934	0.43021	0.67688	0.30028	0.12852	3.38099	1.53684
	85	206.167	167.009	0.42441	0.70104	0.31172	0.13435	3.40162	1.55004
	92	206.222	167.095	0.3899	0.72414	0.32949	0.14342	3.45219	1.566
	94	206.222	167.101	0.38176	0.72052	0.33212	0.14481	3.46359	1.56801
	96	206.221	167.109	0.37367	0.71747	0.33342	0.16039	3.4848	1.58936
	104	206.217	167.169	0.33266	0.69508	0.34891	0.23613	4.01459	1.87435
	110	206.203	167.192	0.31815	0.6836	0.36425	0.26214	4.54155	2.08657
	117	206.194	167.2	0.31827	0.68253	0.37704	0.26741	5.05704	2.17653
	126	206.209	167.216	0.29984	0.67677	0.41398	0.26825	6.48764	2.73875
	136	206.226	167.216	0.28217	0.67917	0.49321	0.29057	7.88895	3.24469
	147	206.221	167.231	0.30512	0.69916	0.60458	0.32257	8.2892	3.28924
	159	206.236	167.247	0.30059	0.71607	0.67315	0.33515	8.40587	3.34489
	170	206.255	167.274	0.29011	0.72803	0.70108	0.32545	8.64756	3.38968
	179	206.247	167.315	0.2946	0.74753	0.72877	0.31914	8.90585	3.41423
	188	206.23	167.354	0.27513	0.73852	0.73523	0.31654	9.20907	3.42881
	201	206.332	167.576	0.24602	0.70333	0.7392	0.32083	9.5835	3.44449
	212	206.426	167.838	0.20742	1.13019	0.75705	0.33839	10.0307	3.45588
	222	206.405	167.928	0.19185	1.4522	0.77203	0.35068	10.3553	3.47332
	233	206.289	167.874	0.23934	1.49327	0.79654	0.35659	10.4315	3.52074
	242	206.287	167.848	0.26245	1.52429	0.81131	0.35902	10.6609	3.68163
	251	206.482	167.924	0.28945	1.54676	0.81904	0.35973	11.0519	3.79851
	253	206.509	167.959	0.28754	1.55418	0.82276	0.36293	11.1277	3.81079
	256	206.555	167.98	0.28572	1.56027	0.83514	0.37245	11.2304	3.82239
	260	206.577	167.989	0.27898	1.53674	0.85053	0.37991	11.3078	3.82795
	264	206.565	168.017	0.31075	1.51922	0.8627	0.38258	11.5736	3.90566
	268	206.557	168.041	0.31383	1.51332	0.93811	0.39914	11.9159	3.98824
	269	206.559	168.047	0.31785	1.51448	1.00272	0.41425	11.9402	3.99566
	270	206.572	168.048	0.31881	1.50803	1.00498	0.41494	11.9959	4.02412
	271	206.591	168.073	0.31969	1.50801	1.00651	0.41564	12.0312	4.03077
	273	206.91	168.318	0.31892	1.49293	1.01167	0.41731	12.1852	4.07131
	277	209.542	172.013	0.30961	1.46464	1.01943	0.41943	12.5022	4.1481
	278	210.395	173.945	0.30571	1.45835	1.019	0.42172	12.528	4.1536
	279	212.444	176.04	0.28933	1.44586	1.01898	0.42113	12.5611	4.16298
	280	213.647	178.208	0.26721	1.42652	1.01883	0.4242	12.5756	4.16794
	284	222.515	189.488	0.21764	1.37096	1.01145	0.43278	13.6839	4.47547
	288	231.988	206.149	0.1683	1.39419	1.01797	0.4229	14.5603	4.65057
	293	245.692	227.952	0.15866	1.42017	1.03487	0.43917	15.1063	4.72931
	296	254.411	239.911	0.16528	1.39968	1.05211	0.44466	15.3921	4.77418
	298	262.211	250.47	0.17715	1.37347	1.05716	0.44573	15.5173	4.7838
	300	270.737	260.555	0.19704	1.32332	1.06015	0.44788	15.6956	4.81004
	301	275.039	267.299	0.18852	1.33814	1.05987	0.44695	15.7403	4.86459
	304	290.862	283.12	0.1486	1.37374	1.06313	0.44866	15.8182	4.944
	307	307.793	295.051	0.12542	1.33803	1.07158	0.45308	15.9844	5.11651
	311	319.585	306.157	0.09252	1.30932	1.08927	0.46101	16.1134	5.24631
	315	329.531	312.362	-0.000910953	1.29595	1.1026	0.46958	16.2173	5.45093
	319	342.017	317.57	-0.1023	1.2688	1.12794	0.48266	16.3517	5.6331
	323	346.803	319.825	-0.15107	1.26455	1.15743	0.49492	16.4429	5.69243
	326	347.204	320.044	-0.17253	1.24403	1.17028	0.5023	16.4947	5.70893
	327	347.383	320.11	-0.18221	1.25089	1.17291	0.50418	16.5223	5.71315
	328	347.542	320.191	-0.18268	1.24663	1.17552	0.50869	16.5359	5.71426
	329	347.578	320.263	-0.18064	1.24623	1.18062	0.51097	16.5436	5.7158
	332	347.622	320.341	-0.17842	1.24984	1.19485	0.52025	16.5686	5.72184
	335	347.65	320.396	-0.22096	1.25829	1.21075	0.52786	16.6204	5.74032
	338	347.664	320.435	-0.27165	1.27151	1.22143	0.53575	16.649	5.75358
	350	348.488	320.738	-0.46185	1.34429	1.25169	0.54895	18.4047	7.58627
	357	348.888	320.985	-0.44234	1.38527	1.27368	0.55782	19.243	8.4589

## Sheet: Seasonal cumulative emissions 
			Cumulative CH4 emissions	se	Cumulative CH4 emissions	se	Cumulative CH4 emissions	se	Cumulative CH4 emissions	se
			(kg C ha−1)		(kg C ha−1)		(kg C ha−1)		(kg C ha−1)
			Season 1		Season 2		Season 3		Annual Cumulative emissions
		RF	206.22	58.06	0.07	0.15	142.6	35.1	348.88	92.84
		RNF	167.17	31.62	0.69	0.39	153.13	22.67	320.98	50.47
		VF	0.33	0.28	-0.07	0.17	-0.7	0.26	-0.44	0.32
		VNF	0.7	0.74	0.83	0.75	-0.13	0.15	1.39	0.42
			Cumulative N2O emissions	se	Cumulative N2O emissions	se	Cumulative N2O emissions	se	Cumulative N2O emissions	se
			(kg N ha−1)		(kg N ha−1)		(kg N ha−1)		(kg N ha−1)
			Season 1		Season 2		Season 3		Annual Cumulative emissions
		RF	0.35	0.1	0.46	0.14	0.46	0.04	1.27	0.18
		RNF	0.24	0.09	0.11	0.04	0.21	0.02	0.56	0.15
		VF	4.02	0.16	6.64	0.64	8.58	1.7	19.24	2.09
		VNF	1.88	0.42	1.81	0.48	4.77	1.15	8.46	1.79

## Sheet: Air temperture precipitation
	date	Air temperature	Precipitation
		℃	mm
	2012-07-24	28.1177	0.3
	2012-07-25	28.3487	8.4
	2012-07-26	27.8606	0.1
	2012-07-27	27.8919	9.3
	2012-07-28	28.4592	0.1
	2012-07-29	28.5023	0.1
	2012-07-30	28.7931	0
	2012-07-31	29.699	0
	2012-08-01	29.1452	0
	2012-08-02	27.9752	0
	2012-08-03	27.709	5.4
	2012-08-04	24.4323	98.7
	2012-08-05	26.5613	0.2
	2012-08-06	27.4817	2.3
	2012-08-07	28.0308	0
	2012-08-08	28.1169	0
	2012-08-09	28.321	0
	2012-08-10	27.0254	3.9
	2012-08-11	27.9756	3.8
	2012-08-12	28.7727	0
	2012-08-13	28.5767	33.3
	2012-08-14	29.0758	0.1
	2012-08-15	29.5479	0
	2012-08-16	28.1812	15
	2012-08-17	29.465	0
	2012-08-18	29.9508	0
	2012-08-19	27.9163	0
	2012-08-20	28.4408	0
	2012-08-21	27.445	3
	2012-08-22	25.6187	0.1
	2012-08-23	22.7737	0.5
	2012-08-24	24.2577	0
	2012-08-25	26.7913	0
	2012-08-26	27.4242	0
	2012-08-27	27.1729	0
	2012-08-28	27.3971	0
	2012-08-29	27.6692	0
	2012-08-30	26.1327	0
	2012-08-31	26.2138	1
	2012-09-01	26.1929	0
	2012-09-02	26.3073	2.1
	2012-09-03	26.331	53.9
	2012-09-04	25.7063	1.8
	2012-09-05	25.0835	0
	2012-09-06	24.7569	0
	2012-09-07	24.9387	0
	2012-09-08	25.1594	0
	2012-09-09	25.4798	0.7
	2012-09-10	25.7771	9.7
	2012-09-11	25.7758	0.1
	2012-09-12	25.7946	0.3
	2012-09-13	25.7688	44.8
	2012-09-14	25.0362	0
	2012-09-15	24.2823	0.1
	2012-09-16	23.7427	0
	2012-09-17	23.4594	0
	2012-09-18	23.3335	0
	2012-09-19	23.3417	0
	2012-09-20	23.3754	0.3
	2012-09-21	22.2423	12.6
	2012-09-22	22.3977	1.8
	2012-09-23	22.066	3.1
	2012-09-24	22.3783	2.6
	2012-09-25	23.1612	1.6
	2012-09-26	24.0383	0
	2012-09-27	22.8527	0
	2012-09-28	22.4958	0
	2012-09-29	18.9713	0
	2012-09-30	17.5729	0
	2012-10-01	18.5483	0
	2012-10-02	17.9037	0
	2012-10-03	18.9492	0.1
	2012-10-04	20.3612	0
	2012-10-05	21.5523	0
	2012-10-06	20.3704	0
	2012-10-07	20.9217	0
	2012-10-08	21.4608	0
	2012-10-09	19.7079	0
	2012-10-10	19.3073	0
	2012-10-11	18.4265	0
	2012-10-12	18.216	0
	2012-10-13	19.1635	0
	2012-10-14	20.7775	0
	2012-10-15	21.9246	0
	2012-10-16	23.7352	3
	2012-10-17	18.8656	10.2
	2012-10-18	15.399	0
	2012-10-19	18.3798	0
	2012-10-20	21.8962	0
	2012-10-21	23.5019	0
	2012-10-22	22.0613	0
	2012-10-23	18.1473	0
	2012-10-24	19.1585	0
	2012-10-25	20.5394	0
	2012-10-26	22.0606	0
	2012-10-27	22.8575	0
	2012-10-28	19.4333	2.8
	2012-10-29	19.7715	8.4
	2012-10-30	17.5796	19.2
	2012-10-31	14.7964	0.1
	2012-11-01	12.0267	0
	2012-11-02	13.1128	0
	2012-11-03	15.2757	0.6
	2012-11-04	16.7342	0
	2012-11-05	13.264	0
	2012-11-06	15.3412	0
	2012-11-07	11.4122	7.6
	2012-11-08	12.674	28.8
	2012-11-09	13.2804	32.8
	2012-11-10	13.7147	15.2
	2012-11-11	13.3214	0.2
	2012-11-12	11.0844	0
	2012-11-13	12.8215	0
	2012-11-14	12.166	0.2
	2012-11-15	14.9889	0.8
	2012-11-16	12.0595	15
	2012-11-17	10.728	3.6
	2012-11-18	8.13651	0.2
	2012-11-19	9.76106	0
	2012-11-20	14.6693	0.8
	2012-11-21	15.0421	1
	2012-11-22	14.0793	7.4
	2012-11-23	13.4853	1.4
	2012-11-24	12.207	0
	2012-11-25	14.3006	28.6
	2012-11-26	11.1172	16.6
	2012-11-27	8.24926	0
	2012-11-28	11.4695	2.2
	2012-11-29	11.8055	0
	2012-11-30	11.6375	15.4
	2012-12-01	11.2442	24
	2012-12-02	10.4207	0.2
	2012-12-03	10.6118	0
	2012-12-04	9.39643	0
	2012-12-05	10.9123	0
	2012-12-06	7.6511	0
	2012-12-07	9.90855	0
	2012-12-08	10.4821	0
	2012-12-09	8.87201	0.2
	2012-12-10	7.47902	8
	2012-12-11	5.81973	3
	2012-12-12	7.33972	0
	2012-12-13	11.6949	0
	2012-12-14	18.4262	0
	2012-12-15	14.489	0
	2012-12-16	10.5067	0.6
	2012-12-17	9.82661	3.2
	2012-12-18	7.14307	6.8
	2012-12-19	5.7467	0.4
	2012-12-20	6.88086	3
	2012-12-21	6.75795	9.4
	2012-12-22	5.59849	0.2
	2012-12-23	5.48378	0
	2012-12-24	2.71829	0
	2012-12-25	5.26254	0
	2012-12-26	7.67568	0
	2012-12-27	5.3117	31
	2012-12-28	6.39741	0.2
	2012-12-29	6.02458	17.4
	2012-12-30	2.04638	2.8
	2012-12-31	0.70665	0
	2013-01-01	5.21621	0
	2013-01-02	5.88385	0
	2013-01-03	1.59131	2
	2013-01-04	-0.75323	0
	2013-01-05	-0.11469	0.3
	2013-01-06	0.79754	5.1
	2013-01-07	2.70142	6.5
	2013-01-08	4.06773	0.2
	2013-01-09	4.87502	0
	2013-01-10	3.45706	0
	2013-01-11	5.55075	2.7
	2013-01-12	6.71615	11.5
	2013-01-13	7.81198	0
	2013-01-14	6.82533	0
	2013-01-15	6.50367	0
	2013-01-16	8.3094	0.5
	2013-01-17	7.11225	0.9
	2013-01-18	4.69775	0
	2013-01-19	6.12329	0.1
	2013-01-20	10.5342	0.1
	2013-01-21	12.4735	0
	2013-01-22	7.48458	0
	2013-01-23	8.26744	0
	2013-01-24	7.16546	5.9
	2013-01-25	7.90783	0
	2013-01-26	7.41694	0
	2013-01-27	7.56304	0.1
	2013-01-28	8.32058	0.9
	2013-01-29	12.6762	0.4
	2013-01-30	13.3015	0
	2013-01-31	18.9277	0
	2013-02-01	19.8515	0
	2013-02-02	15.3817	0
	2013-02-03	18.6098	0
	2013-02-04	19.5396	6.2
	2013-02-05	19.3127	0
	2013-02-06	13.0762	0
	2013-02-07	9.30465	4
	2013-02-08	1.91144	8.5
	2013-02-09	1.47519	0.2
	2013-02-10	4.51481	0.1
	2013-02-11	5.15846	2.7
	2013-02-12	6.40692	7.1
	2013-02-13	7.7085	0
	2013-02-14	8.84733	0.6
	2013-02-15	7.83131	0.3
	2013-02-16	10.8001	0
	2013-02-17	15.1487	0
	2013-02-18	13.0752	0
	2013-02-19	6.34658	2.3
	2013-02-20	4.99865	0.3
	2013-02-21	5.89192	9.1
	2013-02-22	7.59254	1.3
	2013-02-23	9.5585	0
	2013-02-24	14.7077	0
	2013-02-25	16.5823	0
	2013-02-26	16.2625	35.7
	2013-02-27	14.5598	1.7
	2013-02-28	18.9763	0
	2013-03-01	14.7417	8.5
	2013-03-02	5.8061	4
	2013-03-03	8.3759	0
	2013-03-04	9.20194	0
	2013-03-05	11.2587	0
	2013-03-06	13.373	0
	2013-03-07	14.7826	0
	2013-03-08	17.5496	0
	2013-03-09	19.9173	0
	2013-03-10	19.8656	0
	2013-03-11	13.6704	0
	2013-03-12	19.4329	0
	2013-03-13	16.1452	1
	2013-03-14	10.2846	0
	2013-03-15	14.0973	0
	2013-03-16	18.3208	0.2
	2013-03-17	19.1746	2.9
	2013-03-18	15.625	0.1
	2013-03-19	17.4623	0
	2013-03-20	18.0169	14.5
	2013-03-21	16.0781	0
	2013-03-22	21.119	0
	2013-03-23	20.4777	1.7
	2013-03-24	16.8865	15.7
	2013-03-25	15.8837	0
	2013-03-26	12.8281	33.3
	2013-03-27	13.4763	0
	2013-03-28	13.395	5.5
	2013-03-29	16.7077	2.1
	2013-03-30	15.9467	6.9
	2013-03-31	17.1148	1
	2013-04-01	17.5779	35.6
	2013-04-02	18.2433	0.6
	2013-04-03	18.004	3.1
	2013-04-04	19.4015	5.6
	2013-04-05	19.1127	70.4
	2013-04-06	12.5565	1.5
	2013-04-07	12.23	0.1
	2013-04-08	14.1312	0
	2013-04-09	15.1735	0.2
	2013-04-10	15.1446	0
	2013-04-11	14.2181	0
	2013-04-12	16.2521	0
	2013-04-13	15.1817	0
	2013-04-14	18.4825	0
	2013-04-15	20.0644	0
	2013-04-16	23.6427	0
	2013-04-17	23.5519	4.3
	2013-04-18	23.1088	38.9
	2013-04-19	20.8892	0.5
	2013-04-20	14.4454	6.7
	2013-04-21	13.7525	0
	2013-04-22	19.1788	0
	2013-04-23	20.8202	0
	2013-04-24	16.5798	11.4
	2013-04-25	16.701	3.2
	2013-04-26	17.5237	0.1
	2013-04-27	21.5071	0
	2013-04-28	23.5888	0.9
	2013-04-29	23.5515	6
	2013-04-30	20.8594	14.7
	2013-05-01	18.1879	0
	2013-05-02	20.7235	0
	2013-05-03	20.0912	0.1
	2013-05-04	20.6773	1.9
	2013-05-05	22.1175	0
	2013-05-06	24.0192	0
	2013-05-07	23.9325	57.9
	2013-05-08	23.9635	3.4
	2013-05-09	24.3798	13.2
	2013-05-10	22.0071	2.2
	2013-05-11	21.1179	0
	2013-05-12	22.3837	0
	2013-05-13	24.9152	0
	2013-05-14	26.7504	0
	2013-05-15	25.3588	23.6
	2013-05-16	23.7692	18.3
	2013-05-17	23.1852	1.1
	2013-05-18	22.7123	1.2
	2013-05-19	21.7462	1.8
	2013-05-20	20.9965	18.1
	2013-05-21	23.5742	0
	2013-05-22	26.3821	0
	2013-05-23	27.3748	0
	2013-05-24	27.3579	0
	2013-05-25	26.5583	8.8
	2013-05-26	26.38	6.5
	2013-05-27	26.6085	6.8
	2013-05-28	28.3317	0
	2013-05-29	27.5633	0.4
	2013-05-30	23.8131	1.6
	2013-05-31	25.694	0.1
	2013-06-01	26.8188	2.5
	2013-06-02	22.2758	14
	2013-06-03	24.099	0.2
	2013-06-04	25.6569	0
	2013-06-05	26.8456	0.3
	2013-06-06	27.4127	0.1
	2013-06-07	28.6215	0
	2013-06-08	26.7175	20.2
	2013-06-09	24.8133	0
	2013-06-10	22.0194	16.3
	2013-06-11	21.0592	8.2
	2013-06-12	21.9902	0
	2013-06-13	22.3773	0
	2013-06-14	25.0306	1.2
	2013-06-15	26.9979	0.8
	2013-06-16	27.9583	0
	2013-06-17	29.4377	0
	2013-06-18	30.0425	0
	2013-06-19	30.1129	0
	2013-06-20	28.6375	0
	2013-06-21	28.2	0
	2013-06-22	28.4333	8.4
	2013-06-23	28.5775	0.3
	2013-06-24	29.2085	0
	2013-06-25	28.6892	0.7
	2013-06-26	28.4294	0.4
	2013-06-27	30.4563	0
	2013-06-28	27.0675	30.9
	2013-06-29	27.6902	1.5
	2013-06-30	29.5548	0
	2013-07-01	28.1713	2
	2013-07-02	28.4706	0
	2013-07-03	29.9138	0
	2013-07-04	30.8806	0
	2013-07-05	29.9485	0
	2013-07-06	29.4875	0
	2013-07-07	30.4312	0
	2013-07-08	30.4502	0
	2013-07-09	29.7808	0
	2013-07-10	29.4488	0
	2013-07-11	29.3208	0
	2013-07-12	30.0342	0
	2013-07-13	30.7027	0.7
	2013-07-14	25.1335	185.2
	2013-07-15	26.9192	3.4
	2013-07-16	26.9679	0.5
	2013-07-17	28.4425	0
	2013-07-18	29.06	0
	2013-07-19	29.2502	0
	2013-07-20	29.4744	0
	2013-07-21	28.5038	0
	2013-07-22	28.7729	0
	2013-07-23	30.0294	0

## Sheet: Soil temperature
	Date	Soil temperature
		℃
	2012-07-24	28.22
	2012-07-26	30.4
	2012-07-31	28.5
	2012-08-01	29.74
	2012-08-03	27.21
	2012-08-04	25.43
	2012-08-05	27.5138
	2012-08-06	27.6375
	2012-08-09	32.2362
	2012-08-11	32.7212
	2012-08-12	31.3412
	2012-08-13	31.6938
	2012-08-16	33.0525
	2012-08-19	33.7975
	2012-08-22	30.5775
	2012-08-26	30.0012
	2012-08-27	30.6762
	2012-08-28	29.7712
	2012-08-31	31.95
	2012-09-03	24.6275
	2012-09-06	26.59
	2012-09-10	26.7538
	2012-09-13	20.6313
	2012-09-16	22.7638
	2012-09-20	25.725
	2012-09-26	25.6513
	2012-10-04	22.445
	2012-10-11	22.7675
	2012-10-15	23.7688
	2012-10-18	19.8925
	2012-10-24	22.2213
	2012-10-31	17.81
	2012-11-02	19.8087
	2012-11-04	22.5538
	2012-11-12	16.1438
	2012-11-18	17.79
	2012-11-25	16.0338
	2012-12-04	10.3225
	2012-12-14	18.32
	2012-12-25	7.8925
	2013-01-26	8.07667
	2013-02-17	12.0483
	2013-02-28	14.7637
	2013-03-10	16.1125
	2013-03-21	16.3762
	2013-03-30	16.7825
	2013-04-08	15.6021
	2013-04-10	15.7104
	2013-04-13	15.9325
	2013-04-17	20.175
	2013-04-21	16.0712
	2013-04-25	17.9662
	2013-04-26	17.32
	2013-04-27	22.0975
	2013-04-28	23.6962
	2013-04-30	21.7067
	2013-05-04	20.2888
	2013-05-05	21.1175
	2013-05-06	22.1325
	2013-05-07	22.745
	2013-05-11	21.9337
	2013-05-15	24.3137
	2013-05-20	23.0712
	2013-05-23	25.4337
	2013-05-25	26.3925
	2013-05-27	24.9587
	2013-05-28	25.9288
	2013-05-31	24.7888
	2013-06-03	25.8837
	2013-06-07	27.5738
	2013-06-11	22.2563
	2013-06-15	28.3
	2013-06-19	32.78
	2013-06-22	31.595
	2013-06-23	32.125
	2013-06-24	31.4075
	2013-06-25	31.4013
	2013-06-28	29.9587
	2013-07-01	33.0288
	2013-07-04	33.535
	2013-07-16	29.75
	2013-07-23	32.7737

## Sheet: Soil water content
	date	Soil water content		%						Soil water content		%						Soil water content		%						Soil water content		%
		Repeat 1	Repeat 2	Repeat 3	Repeat 4	Average	se			Repeat 1	Repeat 2	Repeat 3	Repeat 4	Average	se			Repeat 1	Repeat 2	Repeat 3	Repeat 4	Average	se			Repeat 1	Repeat 2	Repeat 3	Repeat 4	Average	se
R-F	2012-07-24	13.57	16.2	14.4	12	14.0425	0.874532		R-NF	13.6	15	16.2	13.5	14.575	0.6408		V-F	13.6	13.1	16.7	13.4	14.2	0.839643		V-NF	10.7	11.3	13.9	14.4	12.575	0.923196
	2012-07-26	12.1	8	7.46	5.84	8.35	1.33158			6.34	10.44	9.32	9.22	8.83	0.874852			10.4	7.6	12.42	8.38	9.7	1.0817			8.76	7.78	8	12.04	9.145	0.987569
	2012-07-31	31.8	36.3	36.2	22.4	31.675	3.26481			20.4	31.5	32.8	28.2	28.225	2.7822			13.7	8.7	9.4	9.1	10.225	1.16717			7.4	6.6	8	9.7	7.925	0.657489
	2012-08-01	31.8	36.3	36.2	22.4	31.675	3.26481			20.4	31.5	32.8	28.2	28.225	2.7822			6.7	6.4	4.9	7.5	6.375	0.543714			2.9	3.7	7.4	5.9	4.975	1.02744
	2012-08-03	37.4	35.5	35.9	33.8	35.65	0.739932			32.1	34.7	34.4	31.5	33.175	0.80558			20.9	23.3	24.3	20.7	22.3	0.890693			18.3	19.6	18.1	16.9	18.225	0.552834
	2012-08-04	33.9	33.2	33.4	34.2	33.675	0.228674			30.4	32.7	34.2	28.8	31.525	1.19818			22.6	19.5	20.8	22.9	21.45	0.798436			19.6	25	16.3	20.8	20.425	1.79739
	2012-08-05	30.3	33.9	34.3	32.1	32.65	0.917878			27.7	31.3	32.5	29.4	30.225	1.05623			19.9	18.1	18.7	22.2	19.725	0.905884			20.2	20.9	18.3	19	19.6	0.584523
	2012-08-06	19.818	18.412	21	24.974	21.051	1.41059			21.768	19.032	21.002	18.876	20.1695	0.719682			21.006	22.034	15.012	21.02	19.768	1.6035			21.018	23.99	19.044	10.766	18.7045	2.83466
	2012-08-09	16.76	16.9	16.56	16.78	16.75	0.0704746			16.78	16.78	16.72	16.84	16.78	0.0244949			16.64	16.76	16.86	16.6	16.715	0.0590903			16.7	16.78	16.88	16.88	16.81	0.043589
	2012-08-11	18.6	18.62	18.38	18.44	18.51	0.0591608			18.62	18.6	18.48	18.4	18.525	0.0518813			18.68	18.62	18.48	18.36	18.535	0.0718215			18.56	18.34	18.4	18.42	18.43	0.0465475
	2012-08-12	19.16	19.3	19.2	19.24	19.225	0.0298608			19.14	19.22	19.1	19.22	19.17	0.03			19.14	19.22	19.22	19.14	19.18	0.023094			19.22	19.14	19.22	19.2	19.195	0.0189297
	2012-08-13	18.82	18.76	18.72	18.78	18.77	0.0208167			18.78	18.9	18.82	18.76	18.815	0.030957			18.88	18.78	18.76	18.8	18.805	0.0262996			18.7	18.82	18.78	18.82	18.78	0.0282843
	2012-08-16	17.76	17.76	17.58	17.72	17.705	0.04272			17.82	17.64	17.72	17.68	17.715	0.0386221			17.68	17.76	17.68	17.6	17.68	0.0326599			17.76	17.78	17.78	17.66	17.745	0.0287228
	2012-08-19	16.52	16.4	16.44	16.4	16.44	0.0282843			16.54	16.4	16.46	16.42	16.455	0.030957			16.46	16.38	16.48	16.44	16.44	0.0216025			16.46	16.4	16.36	16.4	16.405	0.0206155
	2012-08-22	18.3	18.4	18.46	18.26	18.355	0.0457347			18.4	18.3	18.46	18.4	18.39	0.0331662			18.44	18.42	18.4	18.42	18.42	0.00816497			18.44	18.3	18.22	18.5	18.365	0.0639661
	2012-08-26	16.96	16.96	16.88	16.96	16.94	0.02			16.86	16.94	16.96	16.9	16.915	0.0221736			16.94	16.98	16.94	16.98	16.96	0.011547			16.92	16.9	16.94	16.86	16.905	0.0170783
	2012-08-27	16.6	16.58	16.62	16.68	16.62	0.0216025			16.56	16.62	16.6	16.54	16.58	0.0182574			16.5	16.66	16.5	16.58	16.56	0.0382971			16.6	16.62	16.62	16.6	16.61	0.0057735
	2012-08-28	16.34	16.4	16.36	16.36	16.365	0.0125831			16.26	16.2	16.4	16.32	16.295	0.04272			16.52	16.42	16.3	16.42	16.415	0.045			16.44	16.3	16.32	16.38	16.36	0.0316228
	2012-08-31	15.96	15.94	15.88	15.88	15.915	0.0206155			15.84	15.96	15.88	15.86	15.885	0.0262996			15.74	15.9	15.82	15.84	15.825	0.0330404			15.84	15.9	15.88	15.88	15.875	0.0125831
	2012-09-03	15.96	15.86	15.94	15.96	15.93	0.0238048			15.86	15.86	15.8	16	15.88	0.0424264			15.88	15.88	15.88	15.86	15.875	0.005			15.84	15.92	15.9	15.86	15.88	0.0182574
	2012-09-06	16.52	16.5	16.2	16.32	16.385	0.0763217			16.4	16.6	16.18	16.36	16.385	0.0861684			16.46	16.62	16.22	16.18	16.37	0.103763			16.56	16.24	16.26	16.3	16.34	0.0743864
	2012-09-10	15.28	15.34	15.48	15.06	15.29	0.0873689			15.38	15.36	15.44	15.14	15.33	0.0655744			15.24	15.34	15.08	15.42	15.27	0.0732575			15.12	15.04	15.06	15.44	15.165	0.0932291
	2012-09-13	14.72	14.8	14.72	14.5	14.685	0.0644851			14.76	14.86	14.76	14.54	14.73	0.0675771			14.72	14.8	14.48	14.8	14.7	0.0757188			14.7	14.66	14.52	14.7	14.645	0.04272
	2012-09-16	14.44	14.34	14.3	14.24	14.33	0.0420317			14.42	14.38	14.28	14.2	14.32	0.0496655			14.34	14.3	14.18	14.32	14.285	0.0359398			14.42	14.22	14.26	14.22	14.28	0.0476095
	2012-09-20	15.4	15.18	15.12	15.24	15.235	0.060208			15.32	15.22	15.26	15.3	15.275	0.0221736			15.34	15.26	15.32	15.22	15.285	0.0275379			15.36	15.3	15.22	15.22	15.275	0.0340343
	2012-09-26	17.16	17.28	17.36	17.32	17.28	0.0432049			17.18	17.14	17.32	17.3	17.235	0.0442531			17.18	17.22	17.28	17.32	17.25	0.0310913			17.24	17.26	17.32	17.32	17.285	0.0206155
	2012-10-04	16.48	16.92	17.18	17.18	16.94	0.165126			16.26	16.76	17.2	17.24	16.865	0.229111			16.88	16.68	17.18	17.28	17.005	0.137689			15.14	17.02	17.26	17.22	16.66	0.509379
	2012-10-11	15.76	15.88	15.64	15.64	15.73	0.0574456			15.88	16.6	15.86	15.86	16.05	0.183394			16.14	15.76	16.58	15.64	16.03	0.212053			16.8	16.14	16.58	16.1	16.405	0.170758
	2012-10-15	16.46	16.32	16.24	16.42	16.36	0.0496655			16.2	16.44	16.34	16.24	16.305	0.0537742			16.44	16.2	16.24	16.34	16.305	0.0537742			16.32	16.46	16.34	16.34	16.365	0.0320156
	2012-10-18	16.8	16.8	16.84	16.72	16.79	0.0251661			16.78	16.72	16.82	16.84	16.79	0.0264575			16.72	16.78	16.84	16.82	16.79	0.0264575			16.8	16.8	16.82	16.82	16.81	0.0057735
	2012-10-24	16.6	16.58	16.56	16.54	16.57	0.0129099			16.7	16.6	16.54	16.54	16.595	0.0377492			16.46	16.52	16.56	16.56	16.525	0.0236291			16.52	16.7	16.56	16.5	16.57	0.0450925
	2012-10-31	16.8	16.54	16.5	16.58	16.605	0.0670199			16.66	16.86	16.7	16.7	16.73	0.0443471			16.52	16.66	16.5	16.88	16.64	0.0875595			16.7	16.8	16.88	16.8	16.795	0.0368556
	2012-11-02	16.52	16.48	16.42	16.62	16.51	0.0420317			16.5	16.52	16.44	16.56	16.505	0.025			16.9	16.42	16.6	16.46	16.595	0.108743			16.88	16.82	16.64	16.38	16.68	0.11225
	2012-11-04	19.74	19.68	19.4	19.68	19.625	0.0763217			19.64	19.58	19.4	19.72	19.585	0.0680074			19.68	19.58	19.74	19.66	19.665	0.0330404			19.6	19.62	19.74	19.6	19.64	0.033665
	2012-11-12	18.16	18.22	18.06	19	18.36	0.21587			18.18	18.3	18	18.14	18.155	0.0618466			18.04	18.2	18.18	18.02	18.11	0.0465475			18.08	18.26	18.2	18.08	18.155	0.045
	2012-11-18	16.1	16.18	16	16.02	16.075	0.0411299			16.28	16.14	16.1	16.14	16.165	0.0394757			16.28	16.26	19	16.06	16.9	0.70176			16.36	16.28	16.16	16.04	16.21	0.07
	2012-11-25	16.02	15.98	16.12	16.02	16.035	0.0298608			16.02	15.98	16.16	16.04	16.05	0.0387298			16.24	17.9	15.9	16.1	16.535	0.460317			16.1	15.98	16.06	16.22	16.09	0.05
	2012-12-04	14.6	14.6	14.6	14.7	14.625	0.025			14.7	14.7	14.6	14.6	14.65	0.0288675			14.6	14.6	14.8	14.7	14.675	0.0478714			14.8	14.6	14.7	14.8	14.725	0.0478714
	2012-12-14	14.4	14.4	14.4	14.4	14.4	0			14.4	14.4	14.4	14.4	14.4	0			14.5	14.4	14.4	14.4	14.425	0.025			14.4	14.4	14.4	14.4	14.4	0
	2012-12-25	14	14.4	14.4	14.1	14.225	0.103078			14.2	14.3	14.4	14.1	14.25	0.0645497			14.3	14.1	14.6	14.4	14.35	0.104083			14.3	14	14.2	14.1	14.15	0.0645497
	2013-01-26	17.54	17.46	17.52	17.46	17.495	0.0206155			17.6	17.46	17.5	17.46	17.505	0.0330404			17.58	17.54	17.66	17.64	17.605	0.0275379			17.52	17.52	17.48	17.48	17.5	0.011547
	2013-02-17	17.06	17.14	16.94	17.14	17.07	0.0472582			17.08	17.14	17	17.12	17.085	0.030957			16.98	17.08	17.16	16.94	17.04	0.0496655			17.08	17.1	17.06	17.04	17.07	0.0129099
	2013-02-28	16.66	16.84	16.94	16.86	16.825	0.0590903			16.7	16.78	16.98	16.9	16.84	0.0621825			16.68	16.84	16.92	16.98	16.855	0.065			16.74	16.92	16.88	16.92	16.865	0.04272
	2013-03-10	16.58	16.46	16.52	16.48	16.51	0.0264575			16.4	16.48	16.46	16.54	16.47	0.0288675			16.38	16.48	16.6	16.56	16.505	0.0485627			16.38	16.56	16.48	16.5	16.48	0.0374166
	2013-03-21	19.44	19.48	19.52	19.4	19.46	0.0258199			19.54	19.4	19.46	19.52	19.48	0.0316228			19.48	19.5	19.42	19.5	19.475	0.0189297			19.54	19.36	19.48	19.44	19.455	0.0377492
	2013-03-30	19.52	19.6	19.76	19.64	19.63	0.05			19.56	19.58	19.9	19.64	19.67	0.0785281			19.18	19.56	19.56	19.82	19.53	0.131783			19.2	19.64	19.64	19.6	19.52	0.107083
	2013-04-08	18.64	18.7	19.2	18.56	18.775	0.144539			18.72	18.6	19.22	18.5	18.76	0.159792			19	18.56	18.64	19.22	18.855	0.154785			19.18	18.62	18.64	18.48	18.73	0.154164
	2013-04-10	18.4	18.36	18.96	18.22	18.485	0.162967			18.5	18.5	18.8	18.26	18.515	0.110567			18.76	18.22	18.2	18.82	18.5	0.167929			18.76	18.36	18.26	18.22	18.4	0.123558
	2013-04-13	18	18.02	18.56	17.78	18.09	0.165831			18.12	17.92	18.54	17.8	18.095	0.162352			18.4	17.9	17.84	18.54	18.17	0.175973			18.38	17.9	17.88	17.76	17.98	0.13687
	2013-04-17	21.48	21.38	21.3	21.18	21.335	0.0634429			21.42	21.44	21.38	21.2	21.36	0.0547723			21.34	21.2	21.18	21.22	21.235	0.0359398			21.48	21.24	21.22	21.16	21.275	0.0704154
	2013-04-21	20.2	20.28	19.58	19.8	19.965	0.165806			20.24	20.26	19.58	19.74	19.955	0.173469			20.1	19.7	19.78	19.64	19.805	0.102429			20.2	19.78	19.74	19.68	19.85	0.118462
	2013-04-25	19.36	19.48	18.84	19.04	19.18	0.146515			19.4	19.36	18.92	18.88	19.14	0.139044			19.32	19.06	19.06	18.88	19.08	0.0905539			19.26	19	19.02	18.96	19.06	0.0678233
	2013-04-26	19.1	19.2	18.52	18.6	18.855	0.172313			19.16	19.22	18.52	18.6	18.875	0.183007			19.14	18.74	18.74	18.48	18.775	0.136229			19.02	18.88	18.64	18.56	18.775	0.106262
	2013-04-27	18.94	18.9	18.38	18.42	18.66	0.150555			18.88	18.9	18.26	18.48	18.63	0.156738			18.8	18.56	18.4	18.28	18.51	0.112398			18.76	18.64	18.46	18.48	18.585	0.0708872
	2013-04-28	18.3	18.4	18.66	18.72	18.52	0.100995			18.36	18.36	18.72	18.6	18.51	0.09			17.88	18.4	18.48	18.76	18.38	0.183666			18.02	18.42	18.48	18.6	18.38	0.125698
	2013-04-30	17.72	17.83	18.05	18.02	17.905	0.0785812			17.79	17.78	18.14	18	17.9275	0.0871182			17.4	17.85	17.89	18.11	17.8125	0.148906			17.46	17.88	17.92	17.99	17.8125	0.119678
	2013-05-04	17.14	17.26	17.44	17.32	17.29	0.06245			17.22	17.2	17.56	17.4	17.345	0.0846069			16.92	17.3	17.3	17.46	17.245	0.11471			16.9	17.34	17.36	17.38	17.245	0.115289
	2013-05-05	16.86	16.9	16.84	17.04	16.91	0.0450925			16.76	16.96	16.92	16.9	16.885	0.0434933			16.98	16.86	17.04	16.84	16.93	0.0479583			16.88	16.96	16.94	16.92	16.925	0.0170783
	2013-05-06	16.7	16.5	16.66	16.58	16.61	0.0443471			16.66	16.54	16.74	16.54	16.62	0.0489898			16.7	16.52	16.46	16.66	16.585	0.0567891			16.7	16.5	16.56	16.74	16.625	0.0567891
	2013-05-07	18.84	18.82	19	19.02	18.92	0.0522813			18.94	18.92	19.06	19.12	19.01	0.0479583			18.98	19	19.18	19.02	19.045	0.0457347			18.98	18.92	19.08	19.14	19.03	0.0493288
	2013-05-11	24.44	24.28	24.3	24.32	24.335	0.0359398			24.46	24.4	24.28	24.32	24.365	0.0403113			24.32	24.38	24.3	24.28	24.32	0.0216025			24.42	24.42	24.42	24.36	24.405	0.015
	2013-05-15	23.22	23.14	23.1	23.04	23.125	0.0377492			23.22	23.32	23.08	23.12	23.185	0.0537742			23.44	23.2	23.12	23.24	23.25	0.0680686			23.22	23.22	23.28	23.1	23.205	0.0377492
	2013-05-20	24.74	24.68	24.7	24.7	24.705	0.0125831			24.66	24.76	24.84	24.8	24.765	0.0386221			24.82	24.76	24.78	24.72	24.77	0.0208167			24.8	24.72	24.76	24.78	24.765	0.0170783
	2013-05-23	23.1	23.06	23.12	23.12	23.1	0.0141421			23.08	23.14	23.02	23.04	23.07	0.0264575			23.32	23.06	23.08	23.18	23.16	0.0594418			23.4	23.08	23.12	23.16	23.19	0.0718795
	2013-05-25	21.94	21.94	21.9	21.96	21.935	0.0125831			21.96	22	21.88	21.9	21.935	0.0275379			22.2	21.98	21.88	21.92	21.995	0.0713559			22.26	22.06	21.86	21.86	22.01	0.0957427
	2013-05-27	23.2	23.22	23.02	23.16	23.15	0.0450925			23.26	23.1	23.06	23.1	23.13	0.0443471			23.12	23.12	23.14	23.06	23.11	0.0173205			23.12	23.24	23.16	23	23.13	0.05
	2013-05-28	22.14	22.12	22.22	22.18	22.165	0.0221736			22.12	22.12	22.1	22.22	22.14	0.0270801			22.2	22.06	22.28	22.14	22.17	0.0465475			22.12	22.06	22.18	22.2	22.14	0.0316228
	2013-05-31	24.2	24.24	24.24	24.16	24.21	0.0191485			24.32	24.14	24.22	24.3	24.245	0.0411299			24.28	24.22	24.22	24.18	24.225	0.0206155			24.26	24.22	24.24	24.2	24.23	0.0129099
	2013-06-03	27.24	27.18	27.14	27.18	27.185	0.0206155			28.12	26.24	27.1	27.84	27.325	0.420823			26.16	27.74	27.16	27.1	27.04	0.326905			27.2	26.62	27.2	27.34	27.09	0.160104
	2013-06-07	27.06	27.14	27.14	27.04	27.095	0.0262996			28.02	26.06	27.16	27.9	27.285	0.450435			25.96	27.64	27.04	27.12	26.94	0.352704			26.98	26.44	27.06	27.16	26.91	0.160935
	2013-06-11	28.28	28.28	28.38	28.38	28.33	0.0288675			29.2	27.36	28.3	29.06	28.48	0.422453			27.3	29.04	28.26	28.24	28.21	0.355949			28.24	27.8	28.32	28.38	28.185	0.131498
	2013-06-15	25.14	25.24	25.1	25.08	25.14	0.0355903			26.08	24.26	25.04	25.9	25.32	0.419921			24.14	25.78	25.1	25.02	25.01	0.336403			25.2	24.58	25	25.14	24.98	0.139762
	2013-06-19	22.42	22.28	22.66	22.38	22.435	0.0805709			23.12	21.42	22.5	23.16	22.55	0.405832			21.5	22.82	22.4	22.48	22.3	0.28178			22.32	21.78	22.4	22.58	22.27	0.172143
	2013-06-22	21.08	21.1	20.82	20.86	20.965	0.0727438			21.98	20.3	21.02	21.36	21.165	0.350179			19.92	21.44	20.82	20.64	20.705	0.31277			21.18	20.18	20.74	20.84	20.735	0.207585
	2013-06-23	21.02	20.98	21.14	21.02	21.04	0.034641			21.96	20.12	21.14	21.78	21.25	0.415732			20.02	21.62	21.02	20.92	20.895	0.330088			21.14	20.36	21.02	21.2	20.93	0.193649
	2013-06-24	20.56	20.66	20.68	20.52	20.605	0.0386221			21.5	19.56	20.58	21.2	20.71	0.428525			19.74	21.24	20.52	20.58	20.52	0.30692			20.72	19.9	20.54	20.66	20.455	0.188746
	2013-06-25	20.1	20.16	20.1	20.08	20.11	0.0173205			20.96	19.16	20.14	20.74	20.25	0.402534			19.24	20.6	20.06	19.9	19.95	0.28006			20.2	19.52	20.18	20.14	20.01	0.163809
	2013-06-28	19.32	19.4	19.4	19.4	19.38	0.02			20.18	18.44	19.32	20.04	19.495	0.398947			18.46	19.78	19.34	19.1	19.17	0.275379			19.18	18.64	19.34	19.54	19.175	0.192938
	2013-07-01	18.16	18.6	18.5	17.2	18.115	0.319205			18.6	19.2	17.42	18.88	18.525	0.38819			19.32	19.32	18.52	18.5	18.915	0.233862			18.4	18.88	17.62	18.1	18.25	0.264386
	2013-07-04	15.98	16.36	16.3	14.92	15.89	0.333916			16.44	17.06	15.2	16.58	16.32	0.396232			17.16	17.18	16.28	16.38	16.75	0.243379			16.08	16.64	15.36	15.94	16.005	0.262853
	2013-07-16	32.62	33.18	32.92	31.56	32.57	0.355575			47.6	33.74	31.8	33.22	36.59	3.69283			48.24	48.32	32.9	32.94	40.6	4.43409			32.74	33.3	31.98	32.28	32.575	0.287793
	2013-07-23	23.5	24.1	23.72	22.46	23.445	0.350939			23.92	24.62	22.58	24.14	23.815	0.436835			24.74	24.86	23.9	23.88	24.345	0.263865			23.76	24.22	23.04	23.24	23.565	0.265879

## Sheet: Yield
	Yield
	kg/ha	Season 1				Season 2				Season 3				Annual yield
		R-F	R-NF	V-F	V-NF	R-F	R-NF	V-F	V-NF	R-F	R-NF	V-F	V-NF	R-F	R-NF	V-F	V-NF
	Repeat 1	4450.1	5787.96	1046.08	650.939	0	0	7571.54	2769.45	2770.01	4416.22	28.3923	206.845	7220.11	10204.2	8646.02	3627.24
	Repeat 2	3634.27	4641.37	1138.49	763.851	0	0	3575.15	2857.79	5246.2	2587.83	109.226	53.1659	8880.48	7229.2	4822.86	3674.81
	Repeat 3	3887.68	4643.77	1063.3	1110.38	0	0	5169.75	3221.79	5413.17	2611.47	153.98	80.4967	9300.85	7255.23	6387.04	4412.66
	Repeat 4	4331.3	3968.61	779.767	1151.06	0	0	3549.08	3263.38	4611.73	2709.78	89.6134	54.8816	8943.03	6678.39	4418.46	4469.32
	Average	4075.84	4760.43	1006.91	919.057	0	0	4966.38	3028.1	4510.28	3081.33	95.3029	98.8473	8586.12	7841.75	6068.59	4046.01
	se	190.551	377.557	78.3269	124.635	0	0	947.474	125.424	605.229	445.748	26.0548	36.5376	464.655	798.63	958.267	228.544

## Sheet: GWP
					GWP
					gCO2eqm-2
			CH4	SE	N2O	SE	CH4+N2O	SE
		R-F	1162.95	309.416	59.3713	8.34543	1222.32	312.204
		R-NF	1069.95	168.24	26.3031	6.91349	1096.25	167.28
		V-F	-1.47114	1.06981	901.121	97.7801	899.65	97.9895
		V-NF	4.64462	4.58857	396.118	83.784	400.763	85.4153

## Sheet: Soil properties
		Bulk density	se	pH	se	Soil organic carbon	se	Total nitrogen	se	Available P	se	Available K	se
		(g cm−3)				(mg g−1)		(mg g−1)		(mg kg−1)		(mg kg−1)
	RF	1.35	0.09	4.92	0.09	9.23	0.31	1.01	0.02	52.67	4.67	41.96	6.42
	VF	1.28	0.04	5.09	0.07	9.49	0.11	1	0.02	48.97	2.92	40.58	3.39
	RNF	1.28	0.01	5.03	0.07	9.42	0.39	1	0.03	48.14	3.62	56.47	8.67
	VNF	1.27	0.04	4.9	0.03	9.47	0.39	0.99	0.04	51.42	4.1	54.01	10.59
